# Supplementary material for: Epigenetics as Biomarkers of Cumulative Physical Performance in Community-Dwelling Adults: A Cross-Sectional Feasibility Study
Source: Cells. 2026 Apr 18;15(8):718. doi: 10.3390/cells15080718 (PMC13114901; doi:10.3390/cells15080718)
Supplement: Supplementary file 1 [file cells-15-00718-s001.zip]

Archive with 4 entries (4 files):
- Supplementary Figure S1 Correlation between Chronological age and biological age (DNAmAge, DNAmAgeHannum, DNAmAgeSkinBlood-Clock, DNAmPhenoAge,). Darker dots represent overlapp.pdf
- Supplementary Figure S2 List of 50 most Differentially Methylated Positions.pdf
- Supplementary Figure S3 List of the 20 most significant pathways found in GO Pathway Enrichment analysis.pdf
- Supplementary Figure S4 Translated Informed consent form.pdf
